# Supplementary material for: Analysis of Codon Usage Bias of 30 Chloroplast Genomes in Ulva (Ulvophyceae, Chlorophyta)
Source: Genes (Basel). 2025 May 21;16(5):608. doi: 10.3390/genes16050608 (PMC12111487; doi:10.3390/genes16050608)
Supplement: Supplementary file 1 [file genes-16-00608-s001.zip › Table S1.xlsx]

## Sheet: Sheet1
Supplementary Table 1. The accession numbers of 30 chloroplast genomes in Ulva.
Taxon	Accession number	Number of CDS*
		Before filtering	After filtering
Ulva prolifera	MZ571508	67	44
Ulva prolifera	KX342867	66	44
Ulva prolifera	OP985131	71	42
Ulva prolifera	OP985129	77	42
Ulva linza	KX058323	67	44
Ulva torta	MZ703011	71	44
Ulva torta	OL684342	90	44
Ulva californica	MZ561475	68	42
Ulva aragoënsis	OP985132	73	44
Ulva aragoënsis	KX579943	71	44
Ulva gigantea	MT179350	67	42
Ulva lactuca	MH730972	76	45
Ulva lactuca	KT882614	77	43
Ulva ohnoi	AP018696	78	46
Ulva lacinulata	MW531676	87	44
Ulva lacinulata	MW543061	76	45
Ulva lacinulata	MN389525	75	45
Ulva tepida	OL684341	77	44
Ulva meridionalis	OP985133	99	42
Ulva compressa	MW344287	73	46
Ulva compressa	MW548841	73	41
Ulva compressa	MW353781	77	44
Ulva compressa	MK069584	71	41
Ulva intestinalis	MZ158703	83	44
Ulva rigida	MW543060	86	44
Ulva rigida	MT179353	65	40
Ulva fenestrata	MT179349	65	40
Ulva australis	MN853875	71	44
Ulva australis	MT179348	62	37
Ulva australis	LC507117	74	45
*The number of CDS were obtained from NCBI (https://www.ncbi.nlm.nih.gov/).
